# Supplementary material for: The Zucker Diabetic Fatty Rat as a Model for Vascular Changes in Diabetic Kidney Disease: Characterising Hydronephrosis
Source: Diagnostics (Basel). 2025 Mar 20;15(6):782. doi: 10.3390/diagnostics15060782 (PMC11941088; doi:10.3390/diagnostics15060782)
Supplement: Supplementary file 1 [file diagnostics-15-00782-s001.zip]

Archive with 1 entries (1 files):
- diagnostics-3476982-supplementary.pdf
